# Supplementary material for: Modulating autophagy in KRAS mutant colorectal cancer using combination of oncolytic reovirus and carbamazepine
Source: PLoS One. 2025 Jun 17;20(6):e0326029. doi: 10.1371/journal.pone.0326029 (PMC12173229; doi:10.1371/journal.pone.0326029)
Supplement: S1 Table — The forward and reverse primer sequences used for qPCR in Fig 2. (XLSX) [file pone.0326029.s002.xlsx]

## Sheet: Sheet1
Supplementary Table S1. Primer Sequences
Primer	Forward	Reverse
ATG5	TTGGACGAATTCCAACTTGTTTC	ATTTCAGTGGTGTGCCTTCATATTC
BECN1	ACAACAAGTTTGACCATGCAA	TTCAATCTTGCCTTTCTCCACAT
MAP1LC3B	AGCAGCATCCAACCAAAATC	CTGTGTCCGTTCACCAACAG
ULK1	CACGCCACATAACAGACAAAAATAC	ACAAGGTGAGAATAAAGCCATCAAG
GAPDH	CTTTTGCGTCGCCAG	TTGATGGCAACAATATCC
