# Supplementary material for: Modulating autophagy in KRAS mutant colorectal cancer using combination of oncolytic reovirus and carbamazepine
Source: PLoS One. 2025 Jun 17;20(6):e0326029. doi: 10.1371/journal.pone.0326029 (PMC12173229; doi:10.1371/journal.pone.0326029)
Supplement: S2 Table — Data regarding nucleus and chromatin area separated by treatment type. Lowest Chromatin/Nucleus ratio found in dual treatment group. (XLSX) [file pone.0326029.s003.xlsx]

## Sheet: Sheet3
Supplementary Table S2 Effects of Treatments on Nucleus and Chromatin Area
Treatment Type	Average Nucleus Area %	Average Chromatin Area %	Average Chromatin/Nucleus Ratio
Untreated	0.1397	0.0222	0.1694
CBZ	0.1677	0.029	0.1997
Reovirus	0.1374	0.0129	0.0941
Synergy	0.1274	0.0128	0.0517
